# Supplementary material for: Bacterial second messenger 3′,5′-cyclic diguanylate attracts Caenorhabditis elegans and suppresses its immunity
Source: Commun Biol. 2020 Nov 20;3:700. doi: 10.1038/s42003-020-01436-9 (PMC7679379; doi:10.1038/s42003-020-01436-9)
Supplement: Supplementary file 4 — Supplementary Data [file 42003_2020_1436_MOESM4_ESM.xlsx]

## Sheet: Raw Data of all figures
Fig 1A _CI
	#1	#2	#3	Ave	STDEV	t-test
wt-1hr	0.37	0.5	0.28	0.383333	0.110604
wt-2hr	0.47	0.48	0.4	0.45	0.043589
cqsA-1hr	0.44	0.4	0.46	0.433333	0.0305505	0.519999
cqsA-2hr	0.44	0.36	0.44	0.413333	0.046188	0.374077
luxS-1hr	0.38	0.32	0.63	0.443333	0.164418	0.631383
luxS-2hr	0.3	0.26	0.65	0.403333	0.214554	0.745002
cqsA/luxS-1hr	0.46	0.5	0.5	0.486667	0.023094	0.244184
cqsA/luxS-2hr	0.4	0.58	0.52	0.5	0.0916515	0.458964
Fig 1B_CI
	#1	#2	#3	Ave	STDEV	t-test
wt-1hr	0.44	0.46	0.2	0.366667	0.144684
wt-2hr	0.5	0.56	0.22	0.426667	0.181475
cqsA/luxS-1hr	0.43	0.5	0.35	0.426667	0.0750555	0.569017
cqsA/luxS-2hr	0.5	0.55	0.45	0.5	0.05	0.561267
Fig 2A_CI
	#1	#2	#3	Ave	STDEV	t-test
0.1 nM c-di-GMP	-0.04	-0.04	0.12	0.0133333	0.092376
1 nM c-di-GMP	0.22	0.32	0.3	0.28	0.052915	0.0199726
5 nM c-di-GMP	-0.06	-0.02	0.08	0	0.072111	0.853921
0.1 nM cGAMP	0.06	0.04	0.06	0.0533333	0.011547
1 nM cGAMP	0.46	0.22	0.54	0.406667	0.166533	0.0660478
5 nM cGAMP	-0.04	0	0.12	0.0266667	0.0832666	0.636055
1 nM c-di-AMP	-0.4	-0.25	-0.42	-0.356667	0.0929157
1 nM cGMP	0.098	-0.056	0.065	0.0356667	0.0810823
1 nM GMP	-0.036	0.048	-0.071	-0.0196667	0.0611583
Fig 2B_LC-MS
nmol	#1	#2	#3	Ave	STDEV	conc. (nM)	STDEV (nM)
cell lysate
c-di-GMP	11.6	8.2	6.8	8.86667	2.46847	177.333	49.3694
cGAMP	n.d	n.d	n.d
supernatant
c-di-GMP	0.7	1.1	1.1	0.966667	0.23094	19.3333	4.6188
cGAMP	n.d	n.d	n.d
Fig 2C_CI
	#1	#2	#3	Ave	STDEV	t-test
pBAD33	0.46	0.34	0.32	0.373333	0.0757188
pAT1568	0	0.018	0.011	0.00966667	0.00907377	0.0131802
Fig 3_CI
	#1	#2	#3	#4	Ave	STDEV	t-test
N2	0.22	0.22	0.32		0.253333	0.0333333
tax-2/tax-4	0.08	-0.057	0.06		0.0276667	0.0427252	0.0158755
osm-9/ocr-2	0.2	0.32	0.24		0.253333	0.0352767	1
ceh-36	0	0.06	0.02		0.0266667	0.0176383	0.00889609
che-1	0.12	0.16	0.32	0.36	0.24	0.0588784	0.852303
nsy-5	0.04	0.14	0.02	0.04	0.06	0.0270801	0.00928513
nsy-1	0.04	0.04	-0.1	0.06	0.01	0.0369685	0.00463934
Fig 4C_gut colonization (CFU/worm)
	#1	#2	#3	Ave	STDEV	t-test
N2	1110	1050	970	1043.33	70.2377
N2+ c-di-GMP	37000	39000	34500	36833.3	2254.62	1.04274e-05
Fig 5_qPCR
	#1	#2	#3	Ave	STDEV	t-test	Fold change
act-1	1	1	1	1	0
C23G10.1	0.360027	0.301653	0.33616	0.332614	0.0293483	0.000643977	3.00649
clec-46	0.393658	0.109678	0.20297	0.235435	0.144747	0.0117373	4.24745
clec-71	0.269988	0.329392	0.30523	0.301537	0.0298741	0.000609234	3.31635
col-41	0.209545	0.158769	0.1674	0.178571	0.0271692	0.000364464	5.6
dct-5	0.30669	0.250874	0.56615	0.374571	0.168243	0.023282	2.66972
fmo-2	0.320412	0.241464	0.15858	0.240152	0.0809241	0.00375948	4.16403
pqn-5	0.164567	0.13065	0.24372	0.179646	0.0580237	0.00166342	5.56652
dod-22	0.60466	0.76744	0.48188	0.617993	0.143246	0.0438135	1.61814
Fig 6D_qPCR
	#1	#2	#3	Ave	STDEV	t-test	Fold change
C10G11.5	0.99	1.04	0.98	1.00333	0.0321455	0.874012	0.996678
F52H3.5	0.86	1.17	0.92	0.983333	0.164418	0.876796	1.01695
gcs-1	0.14	0.1	0.37	0.203333	0.145717	0.0109686	4.91803
gst-4	0.15	0.11	0.33	0.196667	0.117189	0.00701895	5.08475
hsp-16.2	0.27	0.32	0.25	0.28	0.0360555	0.000834859	3.57143
hsp-70	0.17	0.25	0.14	0.186667	0.0568624	0.0016253	5.35714
act-1	1	1	1	1	0
All Lifespan data (* representative data used in Fig 4A, 4B, 6, & 7 and Table 1. ** representative data used in Fig S3.)
	trial	# of worms	Mean (day)	Std. Error	Median (day)	Std. Error	p-value	% change
N2	#1	67	13.269	0.3	13	0.313
N2+c-di-GMP		67	10.075	0.348	10	0.629	0	-0.240711
N2*	#2	64	13.656	0.391	14	0.327
N2+c-di-GMP*		66	11.303	0.482	12	0.677	0	-0.172305
N2	#3	67	13.567	0.465	14	0.507
N2+c-di-GMP		61	11.197	0.479	12	0.594	0	-0.174689
N2	#1	45	14.133	0.297	14	0.487
N2+cGAMP		67	14.642	0.329	15	0.302	0.08	0.036015
N2+c-di-AMP		63	14.857	0.244	15	0.223	0.079	0.0512276
N2	#2	63	13.8889	0.274	14	0.273
N2+cGAMP*		65	13.708	0.255	14	0.305	0.577	-0.0130248
N2+c-di-AMP*		62	13.532	0.303	13	0.342	0.583	-0.0256968
N2	#1	60	13.25	0.452	14	0.725
N2+c-di-GMP		60	11.433	0.467	12	0.694	0.003	-0.137132
daf-16		60	7.983	0.197	8	0.342
daf-16+c-di-GMP		60	6.683	0.215	7	0.231	0	-0.162846
N2*	#2	59	13.695	0.449	14	0.384
N2+c-di-GMP*		60	11.2	0.475	11	0.775	0	-0.182183
daf-16*		61	8.459	0.219	8	0.311
daf-16+c-di-GMP*		61	7.197	0.225	7	0.213	0	-0.14919
N2	#3	59	13.288	0.381	14	0.46
N2+c-di-GMP		60	11.15	0.398	12	0.632	0	-0.160897
daf-16		60	7.167	0.202	7	0.277
daf-16+c-di-GMP		61	6.344	0.2	6	0.355	0.003	-0.114832
EV (empty vector)	#1	60	12.9	0.404	13	0.596
EV+c-di-GMP		61	10.525	0.434	11	0.587	0	-0.184109
skn-1 RNAi		60	8.8	0.441	10	0.69
skn-1 RNAi+c-di-GMP		62	8.984	0.434	10	0.552	0.78	0.0209091
EV*	#2	62	12.935	0.359	13	0.461
EV+c-di-GMP*		60	10.933	0.357	11	0.43	0	-0.154774
skn-1 RNAi*		61	11.197	0.286	11	0.433
skn-1 RNAi+c-di-GMP*		60	11.75	0.32	12	0.424	0.082	0.0493882
EV	#3	60	12.533	0.427	13	0.548
EV+c-di-GMP		62	10.161	0.392	11	0.644	0	-0.18926
skn-1 RNAi		60	11.317	0.354	12	0.632
skn-1 RNAi+c-di-GMP		60	11.733	0.339	12	0.477	0.401	0.0367589
N2	#1	60	12.917	0.365	13	0.428
N2+c-di-GMP		62	10.855	0.446	11	0.521	0.004	-0.159635
hsf-1		61	5.869	0.191	6	0.204
hsf-1+c-di-GMP		62	5.968	0.178	6	0.222	0.831	0.0168683
N2	#2	60	13	0.38	13	0.32
N2+c-di-GMP		60	10.15	0.536	11	0.894	0	-0.219231
hsf-1		61	6.361	0.153	7	0.15
hsf-1+c-di-GMP		61	6.311	0.173	7	0.17	0.918	-0.0078604
N2*	#3	62	12.839	0.411	13	0.49
N2+c-di-GMP*		62	10.129	0.408	11	0.59	0	-0.211076
hsf-1*		61	6.311	0.2	7	0.264
hsf-1+c-di-GMP*		61	6.098	0.205	6	0.323	0.495	-0.0337506
N2*	#1	60	13.4	0.406	14	0.389
N2+c-di-GMP*		60	10.367	0.437	11	0.642	0	-0.226343
pmk-1*		60	12.083	0.521	13	0.443
pmk-1+c-di-GMP*		61	11.951	0.539	13	0.509	0.946	-0.0109244
N2	#2	62	13.323	0.413	14	0.515
N2+c-di-GMP		61	11.066	0.367	11	0.427	0	-0.169406
pmk-1		60	11.983	0.36	12	0.548
pmk-1+c-di-GMP		59	12.61	0.366	13	0.535	0.244	0.0523241
N2	#3	60	13.75	0.428	14	0.548
N2+c-di-GMP		60	11.1	0.395	12	0.467	0	-0.192727
pmk-1		61	13.164	0.427	13	0.599
pmk-1+c-di-GMP		61	13.656	0.381	14	0.545	0.652	0.0373747
N2	#1	62	14.097	0.39	14	0.49
N2+c-di-GMP		60	11.617	0.402	11	0.683	0	-0.175924
jnk-1		59	13.119	0.354	13	0.584
jnk-1+c-di-GMP		62	12.194	0.271	12	0.317	0.026	-0.0705084
N2*	#2	59	14.034	0.363	14	0.477
N2+c-di-GMP*		59	11.525	0.413	12	0.693	0	-0.17878
jnk-1*		60	12.433	0.288	12	0.345
jnk-1+c-di-GMP*		59	11.169	0.284	11	0.292	0.003	-0.101665
N2	#3	59	13.559	0.437	14	0.822
N2+c-di-GMP		60	11.717	0.465	11	0.704	0.004	-0.135851
jnk-1		60	12.083	0.369	12	0.553
jnk-1+c-di-GMP		60	11.283	0.357	12	0.435	0.057	-0.0662087
N2	#4	60	12.2	0.37	12	0.516
N2+c-di-GMP		60	10.311	0.382	11	0.545	0	-0.154836
jnk-1		61	11.317	0.383	12	0.764
jnk-1+c-di-GMP		62	10.082	0.371	11	0.412	0.005	-0.109128
EV (empty vector)	#1	61	12.508	0.338	13	0.549
EV+c-di-GMP		60	10.517	0.309	11	0.415	0	-0.159178
mpk-1 RNAi		60	10.933	0.299	11	0.349
mpk-1 RNAi+c-di-GMP		62	11.387	0.337	12	0.414	0.113	0.0415257
EV*	#2	60	12.883	0.394	13	0.553
EV+c-di-GMP*		60	11.15	0.36	11	0.595	0	-0.134518
mpk-1 RNAi*		60	11.4	0.297	11	0.35
mpk-1 RNAi+c-di-GMP*		59	11.627	0.306	12	0.299	0.518	0.0199123
EV	#3	61	12.508	0.378	12	0.52
EV+c-di-GMP		60	11.1	0.339	11	0.384	0.004	-0.112568
mpk-1 RNAi		61	11.705	0.301	12	0.379
mpk-1 RNAi+c-di-GMP		60	11.75	0.319	12	0.339	0.724	0.00384451
N2 on OP50	#1	64	12.719	0.348	13	0.248
N2 on c-di-GMP treated OP50		62	12.452	0.339	13	0.209	0.468	-0.0209922
N2 on OP50	#2	58	11.603	0.372	11	0.635
N2 on c-di-GMP treated OP50		53	11.113	0.375	11	0.544	0.289	-0.0422305
N2 on OP50**	#3	59	11.881	0.359	12	0.633
N2 on c-di-GMP treated OP50**		63	11.603	0.358	11	0.661	0.737	-0.0233987

## Sheet: Quantification Cq Results
#1
Well	Fluor	Target	Content	Sample	Cq	Cq Mean	Cq Std. Dev
B02	SYBR	Actin	Pos Ctrl-1	control	22.0105	22.058	0.0544113
B03	SYBR	clec-71	Unkn	control	29.7894	29.7894	0
B04	SYBR	fmo-2	Unkn	control	29.5395	29.5395	0
B05	SYBR	clec-46	Unkn	control	32.1226	32.1226	0
B06	SYBR	C23G10.1	Unkn	control	37.8072	37.8072	0
B07	SYBR	col-41	Unkn	control	30.3083	30.3083	0
B09	SYBR	dct-5	Unkn	control	28.1749	28.1749	0
B10	SYBR	pqn-5	Unkn	control	27.8735	27.8735	0
C02	SYBR	Actin	Pos Ctrl-1	control	22.0461	22.058	0.0544113
C03	SYBR	clec-71	Unkn	control	29.6351	29.6351	0
C04	SYBR	fmo-2	Unkn	control	29.4752	29.4752	0
C05	SYBR	clec-46	Unkn	control	32.4202	32.4202	0
C06	SYBR	C23G10.1	Unkn	control	39.0476	39.0476	0
C07	SYBR	col-41	Unkn	control	30.1559	30.1559	0
C09	SYBR	dct-5	Unkn	control	28.1343	28.1343	0
C10	SYBR	pqn-5	Unkn	control	27.7114	27.7114	0
D02	SYBR	Actin	Pos Ctrl-1	control	22.1174	22.058	0.0544113
D03	SYBR	clec-71	Unkn	control	29.7993	29.7993	0
D04	SYBR	fmo-2	Unkn	control	29.569	29.569	0
D05	SYBR	clec-46	Unkn	control	32.2671	32.2671	0
D06	SYBR	C23G10.1	Unkn	control	36.9111	36.9111	0
D07	SYBR	col-41	Unkn	control	30.6936	30.6936	0
D09	SYBR	dct-5	Unkn	control	28.3695	28.3695	0
D10	SYBR	pqn-5	Unkn	control	27.9403	27.9403	0
E02	SYBR	Actin	Pos Ctrl-2	1 nM c-di-GMP	19.5458	19.5984	0.117036
E03	SYBR	clec-71	Unkn	1 nM c-di-GMP	29.2743	29.2743	0
E04	SYBR	fmo-2	Unkn	1 nM c-di-GMP	28.7202	28.7202	0
E05	SYBR	clec-46	Unkn	1 nM c-di-GMP	32.2339	32.2339	0
E06	SYBR	C23G10.1	Unkn	1 nM c-di-GMP		0	0
E07	SYBR	col-41	Unkn	1 nM c-di-GMP	30.2108	30.2108	0
E09	SYBR	dct-5	Unkn	1 nM c-di-GMP	27.4755	27.4755	0
E10	SYBR	pqn-5	Unkn	1 nM c-di-GMP	28.0541	28.0541	0
F02	SYBR	Actin	Pos Ctrl-2	1 nM c-di-GMP	19.5169	19.5984	0.117036
F03	SYBR	clec-71	Unkn	1 nM c-di-GMP	29.1198	29.1198	0
F04	SYBR	fmo-2	Unkn	1 nM c-di-GMP	28.7774	28.7774	0
F05	SYBR	clec-46	Unkn	1 nM c-di-GMP	31.1769	31.1769	0
F06	SYBR	C23G10.1	Unkn	1 nM c-di-GMP	37.0058	37.0058	0
F07	SYBR	col-41	Unkn	1 nM c-di-GMP	30.1605	30.1605	0
F09	SYBR	dct-5	Unkn	1 nM c-di-GMP	27.4559	27.4559	0
F10	SYBR	pqn-5	Unkn	1 nM c-di-GMP	27.7495	27.7495	0
G02	SYBR	Actin	Pos Ctrl-2	1 nM c-di-GMP	19.7325	19.5984	0.117036
G03	SYBR	clec-71	Unkn	1 nM c-di-GMP	29.1179	29.1179	0
G04	SYBR	fmo-2	Unkn	1 nM c-di-GMP	28.6331	28.6331	0
G05	SYBR	clec-46	Unkn	1 nM c-di-GMP	30.0552	30.0552	0
G06	SYBR	C23G10.1	Unkn	1 nM c-di-GMP	36.8665	36.8665	0
G07	SYBR	col-41	Unkn	1 nM c-di-GMP	30.1715	30.1715	0
G09	SYBR	dct-5	Unkn	1 nM c-di-GMP	27.4839	27.4839	0
G10	SYBR	pqn-5	Unkn	1 nM c-di-GMP	28.1525	28.1525	0
#2
Well	Fluor	Target	Content	Sample	Cq	Cq Mean	Cq Std. Dev
B02	SYBR	Actin	Pos Ctrl-1	control	21.753	21.9177	0.210075
B03	SYBR	clec-71	Unkn	control	30.0779	30.0779	0
B04	SYBR	fmo-2	Unkn	control	29.2502	29.2502	0
B05	SYBR	clec-46	Unkn	control	32.3683	32.3683	0
B06	SYBR	C23G10.1	Unkn	control		0	0
B07	SYBR	col-41	Unkn	control	30.8699	30.8699	0
B09	SYBR	dct-5	Unkn	control	27.9586	27.9586	0
B10	SYBR	pqn-5	Unkn	control	27.6465	27.6465	0
C02	SYBR	Actin	Pos Ctrl-1	control	21.8459	21.9177	0.210075
C03	SYBR	clec-71	Unkn	control	29.9122	29.9122	0
C04	SYBR	fmo-2	Unkn	control	29.1348	29.1348	0
C05	SYBR	clec-46	Unkn	control	31.6708	31.6708	0
C06	SYBR	C23G10.1	Unkn	control	38.8548	38.8548	0
C07	SYBR	col-41	Unkn	control	30.6413	30.6413	0
C09	SYBR	dct-5	Unkn	control	27.9223	27.9223	0
C10	SYBR	pqn-5	Unkn	control	27.6322	27.6322	0
D02	SYBR	Actin	Pos Ctrl-1	control	22.1543	21.9177	0.210075
D03	SYBR	clec-71	Unkn	control	30.033	30.033	0
D04	SYBR	fmo-2	Unkn	control	29.3986	29.3986	0
D05	SYBR	clec-46	Unkn	control	32.1437	32.1437	0
D06	SYBR	C23G10.1	Unkn	control	38.9428	38.9428	0
D07	SYBR	col-41	Unkn	control	30.7011	30.7011	0
D09	SYBR	dct-5	Unkn	control	27.7845	27.7845	0
D10	SYBR	pqn-5	Unkn	control	27.5097	27.5097	0
E02	SYBR	Actin	Pos Ctrl-2	1 nM c-di-GMP	19.4386	19.4694	0.0285573
E03	SYBR	clec-71	Unkn	1 nM c-di-GMP	29.1738	29.1738	0
E04	SYBR	fmo-2	Unkn	1 nM c-di-GMP	28.5261	28.5261	0
E05	SYBR	clec-46	Unkn	1 nM c-di-GMP	32.9749	32.9749	0
E06	SYBR	C23G10.1	Unkn	1 nM c-di-GMP	38.9047	38.9047	0
E07	SYBR	col-41	Unkn	1 nM c-di-GMP	31.0393	31.0393	0
E09	SYBR	dct-5	Unkn	1 nM c-di-GMP	27.267	27.267	0
E10	SYBR	pqn-5	Unkn	1 nM c-di-GMP	28.0907	28.0907	0
F02	SYBR	Actin	Pos Ctrl-2	1 nM c-di-GMP	19.4746	19.4694	0.0285573
F03	SYBR	clec-71	Unkn	1 nM c-di-GMP	29.0148	29.0148	0
F04	SYBR	fmo-2	Unkn	1 nM c-di-GMP	29.0313	29.0313	0
F05	SYBR	clec-46	Unkn	1 nM c-di-GMP	32.6132	32.6132	0
F06	SYBR	C23G10.1	Unkn	1 nM c-di-GMP	37.4542	37.4542	0
F07	SYBR	col-41	Unkn	1 nM c-di-GMP	30.8654	30.8654	0
F09	SYBR	dct-5	Unkn	1 nM c-di-GMP	27.527	27.527	0
F10	SYBR	pqn-5	Unkn	1 nM c-di-GMP	27.8685	27.8685	0
G02	SYBR	Actin	Pos Ctrl-2	1 nM c-di-GMP	19.495	19.4694	0.0285573
G03	SYBR	clec-71	Unkn	1 nM c-di-GMP	29.2957	29.2957	0
G04	SYBR	fmo-2	Unkn	1 nM c-di-GMP	29.0314	29.0314	0
G05	SYBR	clec-46	Unkn	1 nM c-di-GMP	32.8156	32.8156	0
G06	SYBR	C23G10.1	Unkn	1 nM c-di-GMP		0	0
G07	SYBR	col-41	Unkn	1 nM c-di-GMP	30.9274	30.9274	0
G09	SYBR	dct-5	Unkn	1 nM c-di-GMP	27.5111	27.5111	0
G10	SYBR	pqn-5	Unkn	1 nM c-di-GMP	28.2929	28.2929	0
#3
Well	Fluor	Target	Content	Sample	Cq	Cq Mean	Cq Std. Dev
B02	SYBR	Actin	Pos Ctrl-1	control	24.0143	24.0264	0.020888
B03	SYBR	clec-71	Unkn	control	33.3766	33.3766	0
B04	SYBR	fmo-2	Unkn	control	32.3107	32.3107	0
B05	SYBR	clec-46	Unkn	control	34.6158	34.6158	0
B06	SYBR	C23G10.1	Unkn	control		0	0
B07	SYBR	col-41	Unkn	control		0	0
B09	SYBR	dct-5	Unkn	control	29.4759	29.4759	0
B10	SYBR	pqn-5	Unkn	control	31.4158	31.4158	0
C02	SYBR	Actin	Pos Ctrl-1	control	24.0505	24.0264	0.020888
C03	SYBR	clec-71	Unkn	control	33.3181	33.3181	0
C04	SYBR	fmo-2	Unkn	control	31.6741	31.6741	0
C05	SYBR	clec-46	Unkn	control	33.5938	33.5938	0
C06	SYBR	C23G10.1	Unkn	control		0	0
C07	SYBR	col-41	Unkn	control		0	0
C09	SYBR	dct-5	Unkn	control	29.2555	29.2555	0
C10	SYBR	pqn-5	Unkn	control	31.2734	31.2734	0
D02	SYBR	Actin	Pos Ctrl-1	control	24.0144	24.0264	0.020888
D03	SYBR	clec-71	Unkn	control	32.8583	32.8583	0
D04	SYBR	fmo-2	Unkn	control	32.2147	32.2147	0
D05	SYBR	clec-46	Unkn	control	34.3883	34.3883	0
D06	SYBR	C23G10.1	Unkn	control	38.8264	38.8264	0
D07	SYBR	col-41	Unkn	control	30.0388	30.0388	0
D09	SYBR	dct-5	Unkn	control	29.081	29.081	0
D10	SYBR	pqn-5	Unkn	control	31.6619	31.6619	0
E02	SYBR	Actin	Pos Ctrl-2	1 nM c-di-GMP	18.8273	18.7918	0.0319569
E03	SYBR	clec-71	Unkn	1 nM c-di-GMP	29.5613	29.5613	0
E04	SYBR	fmo-2	Unkn	1 nM c-di-GMP	29.5651	29.5651	0
E05	SYBR	clec-46	Unkn	1 nM c-di-GMP	31.1923	31.1923	0
E06	SYBR	C23G10.1	Unkn	1 nM c-di-GMP		0	0
E07	SYBR	col-41	Unkn	1 nM c-di-GMP		0	0
E09	SYBR	dct-5	Unkn	1 nM c-di-GMP	24.8443	24.8443	0
E10	SYBR	pqn-5	Unkn	1 nM c-di-GMP	28.479	28.479	0
F02	SYBR	Actin	Pos Ctrl-2	1 nM c-di-GMP	18.7652	18.7918	0.0319569
F03	SYBR	clec-71	Unkn	1 nM c-di-GMP	29.6965	29.6965	0
F04	SYBR	fmo-2	Unkn	1 nM c-di-GMP	29.4968	29.4968	0
F05	SYBR	clec-46	Unkn	1 nM c-di-GMP	31.6503	31.6503	0
F06	SYBR	C23G10.1	Unkn	1 nM c-di-GMP		0	0
F07	SYBR	col-41	Unkn	1 nM c-di-GMP		0	0
F09	SYBR	dct-5	Unkn	1 nM c-di-GMP	24.8511	24.8511	0
F10	SYBR	pqn-5	Unkn	1 nM c-di-GMP	28.1055	28.1055	0
G02	SYBR	Actin	Pos Ctrl-2	1 nM c-di-GMP	18.7829	18.7918	0.0319569
G03	SYBR	clec-71	Unkn	1 nM c-di-GMP	29.7277	29.7277	0
G04	SYBR	fmo-2	Unkn	1 nM c-di-GMP	29.4041	29.4041	0
G05	SYBR	clec-46	Unkn	1 nM c-di-GMP	30.9536	30.9536	0
G06	SYBR	C23G10.1	Unkn	1 nM c-di-GMP		0	0
G07	SYBR	col-41	Unkn	1 nM c-di-GMP		0	0
G09	SYBR	dct-5	Unkn	1 nM c-di-GMP	24.8754	24.8754	0
G10	SYBR	pqn-5	Unkn	1 nM c-di-GMP	28.173	28.173	0
#4
Well	Fluor	Target	Content	Sample	Cq	Cq Mean	Cq Std. Dev
B02	SYBR	Actin	Pos Ctrl-1	control	22.9723	22.9812	0.0239585
B03	SYBR	C23G10.1	Unkn	control	38.5544	38.5544	0
B04	SYBR	col-41	Unkn	control	31.0652	31.0652	0
C02	SYBR	Actin	Pos Ctrl-1	control	22.9629	22.9812	0.0239585
C03	SYBR	C23G10.1	Unkn	control		0	0
C04	SYBR	col-41	Unkn	control	31.0937	31.0937	0
D02	SYBR	Actin	Pos Ctrl-1	control	23.0083	22.9812	0.0239585
D03	SYBR	C23G10.1	Unkn	control		0	0
D04	SYBR	col-41	Unkn	control	31.2747	31.2747	0
E02	SYBR	Actin	Pos Ctrl-2	1 nM c-di-GMP	21.04	21.0334	0.0271115
E03	SYBR	C23G10.1	Unkn	1 nM c-di-GMP	37.9054	37.9054	0
E04	SYBR	col-41	Unkn	1 nM c-di-GMP	31.7102	31.7102	0
F02	SYBR	Actin	Pos Ctrl-2	1 nM c-di-GMP	21.0036	21.0334	0.0271115
F03	SYBR	C23G10.1	Unkn	1 nM c-di-GMP	38.417	38.417	0
F04	SYBR	col-41	Unkn	1 nM c-di-GMP	31.6673	31.6673	0
G02	SYBR	Actin	Pos Ctrl-2	1 nM c-di-GMP	21.0566	21.0334	0.0271115
G03	SYBR	C23G10.1	Unkn	1 nM c-di-GMP	38.2158	38.2158	0
G04	SYBR	col-41	Unkn	1 nM c-di-GMP	31.9488	31.9488	0
#5
Well	Fluor	Target	Content	Sample	Cq	Cq Mean	Cq Std. Dev
B02	SYBR	Actin	Pos Ctrl-01	1 nM c-di-GMP	24.0031	23.9649	0.138898
B04	SYBR	dod-22	Unkn	1 nM c-di-GMP	31.2436	31.1376	0.101358
C02	SYBR	Actin	Pos Ctrl-01	1 nM c-di-GMP	24.0807	23.9649	0.138898
C04	SYBR	dod-22	Unkn	1 nM c-di-GMP	31.1277	31.1376	0.101358
D02	SYBR	Actin	Pos Ctrl-01	1 nM c-di-GMP	23.8109	23.9649	0.138898
D04	SYBR	dod-22	Unkn	1 nM c-di-GMP	31.0416	31.1376	0.101358
E02	SYBR	Actin	Pos Ctrl-02	control	25.1345	24.687	0.437034
E04	SYBR	dod-22	Unkn	control	30.8223	31.134	0.34089
F02	SYBR	Actin	Pos Ctrl-02	control	24.6653	24.687	0.437034
F04	SYBR	dod-22	Unkn	control	31.0816	31.134	0.34089
G02	SYBR	Actin	Pos Ctrl-02	control	24.2613	24.687	0.437034
G04	SYBR	dod-22	Unkn	control	31.498	31.134	0.34089
#6
Well	Fluor	Target	Content	Sample	Cq	Cq Mean	Cq Std. Dev
B02	SYBR	Actin	Pos Ctrl-01	control	26.3476	26.2951	0.062784
B04	SYBR	dod-22	Unkn	control	31.3451	31.1093	0.215058
C02	SYBR	Actin	Pos Ctrl-01	control	26.3121	26.2951	0.062784
C04	SYBR	dod-22	Unkn	control	30.9239	31.1093	0.215058
D02	SYBR	Actin	Pos Ctrl-01	control	26.2255	26.2951	0.062784
D04	SYBR	dod-22	Unkn	control	31.0589	31.1093	0.215058
E02	SYBR	Actin	Pos Ctrl-02	1 nM c-di-GMP	20.5946	20.4373	0.19459
E04	SYBR	dod-22	Unkn	1 nM c-di-GMP	25.5416	25.6334	0.100773
F02	SYBR	Actin	Pos Ctrl-02	1 nM c-di-GMP	20.4975	20.4373	0.19459
F04	SYBR	dod-22	Unkn	1 nM c-di-GMP	25.6174	25.6334	0.100773
G02	SYBR	Actin	Pos Ctrl-02	1 nM c-di-GMP	20.2197	20.4373	0.19459
G04	SYBR	dod-22	Unkn	1 nM c-di-GMP	25.7412	25.6334	0.100773
#7
Well	Fluor	Target	Content	Sample	Cq	Cq Mean	Cq Std. Dev
B02	SYBR	Actin	Pos Ctrl-01	1 nM c-di-GMP	20.0445	20.0844	0.0537483
B04	SYBR	dod-22	Unkn	1 nM c-di-GMP	25.7285	25.7418	0.0124966
C02	SYBR	Actin	Pos Ctrl-01	1 nM c-di-GMP	20.0632	20.0844	0.0537483
C04	SYBR	dod-22	Unkn	1 nM c-di-GMP	25.7436	25.7418	0.0124966
D02	SYBR	Actin	Pos Ctrl-01	1 nM c-di-GMP	20.1455	20.0844	0.0537483
D04	SYBR	dod-22	Unkn	1 nM c-di-GMP	25.7533	25.7418	0.0124966
E02	SYBR	Actin	Pos Ctrl-02	control	23.488	23.4769	0.096785
E04	SYBR	dod-22	Unkn	control	27.9748	28.0789	0.12927
F02	SYBR	Actin	Pos Ctrl-02	control	23.5677	23.4769	0.096785
F04	SYBR	dod-22	Unkn	control	28.0384	28.0789	0.12927
G02	SYBR	Actin	Pos Ctrl-02	control	23.3751	23.4769	0.096785
G04	SYBR	dod-22	Unkn	control	28.2236	28.0789	0.12927
#8
Well	Fluor	Target	Content	Sample	Cq	Cq Mean	Cq Std. Dev
B02	SYBR	Actin	Pos Ctrl-01	control	22.2896	22.0617	0.327754
B06	SYBR	hsp-70	Unkn	control	34.5131	34.5533	0.0568785
B07	SYBR	Actin	Pos Ctrl-03	c-di-GMP	20.6031	20.4976	0.100079
B11	SYBR	hsp-70	Unkn	c-di-GMP	35.6991	35.5201	0.381302
C02	SYBR	Actin	Pos Ctrl-01	control	22.2094	22.0617	0.327754
C06	SYBR	hsp-70	Unkn	control	34.5935	34.5533	0.0568785
C07	SYBR	Actin	Pos Ctrl-03	c-di-GMP	20.404	20.4976	0.100079
C11	SYBR	hsp-70	Unkn	c-di-GMP	35.0822	35.5201	0.381302
D02	SYBR	Actin	Pos Ctrl-01	control	21.6861	22.0617	0.327754
D06	SYBR	hsp-70	Unkn	control		0	0
D07	SYBR	Actin	Pos Ctrl-03	c-di-GMP	20.4857	20.4976	0.100079
D11	SYBR	hsp-70	Unkn	c-di-GMP	35.779	35.5201	0.381302
E02	SYBR	Actin	Pos Ctrl-02	control (2)	19.4062	19.4758	0.17155
E06	SYBR	hsp-70	Unkn	control (2)	33.6385	33.9136	0.36639
E07	SYBR	Actin	Pos Ctrl-04	c-di-GMP (2)	20.3207	20.3273	0.059171
E11	SYBR	hsp-70	Unkn	c-di-GMP (2)	36.0765	35.7937	0.40619
F02	SYBR	Actin	Pos Ctrl-02	control (2)	19.6712	19.4758	0.17155
F06	SYBR	hsp-70	Unkn	control (2)	34.3295	33.9136	0.36639
F07	SYBR	Actin	Pos Ctrl-04	c-di-GMP (2)	20.3895	20.3273	0.059171
F11	SYBR	hsp-70	Unkn	c-di-GMP (2)	35.3282	35.7937	0.40619
G02	SYBR	Actin	Pos Ctrl-02	control (2)	19.3499	19.4758	0.17155
G06	SYBR	hsp-70	Unkn	control (2)	33.7727	33.9136	0.36639
G07	SYBR	Actin	Pos Ctrl-04	c-di-GMP (2)	20.2717	20.3273	0.059171
G11	SYBR	hsp-70	Unkn	c-di-GMP (2)	35.9763	35.7937	0.40619
#9
Well	Fluor	Target	Content	Sample	Cq	Cq Mean	Cq Std. Dev
B02	SYBR	Actin	Pos Ctrl-03	control	19.5673	19.4825	0.132841
B04	SYBR	hsp-70	Unkn-10	control	34.3906	34.3747	0.173171
B06	SYBR	hsp-16.2	Unkn-12	control	25.5291	25.3293	0.231981
B07	SYBR	Actin	Pos Ctrl-04	c-di-GMP	21.3726	21.1705	0.201384
B09	SYBR	hsp-70	Unkn-14	c-di-GMP	36.4887	36.6154	0.362075
B11	SYBR	hsp-16.2	Unkn-16	c-di-GMP	28.3395	28.1349	0.178247
C02	SYBR	Actin	Pos Ctrl-03	control	19.5508	19.4825	0.132841
C04	SYBR	hsp-70	Unkn-10	control	34.5395	34.3747	0.173171
C06	SYBR	hsp-16.2	Unkn-12	control	25.3839	25.3293	0.231981
C07	SYBR	Actin	Pos Ctrl-04	c-di-GMP	21.169	21.1705	0.201384
C09	SYBR	hsp-70	Unkn-14	c-di-GMP	37.0238	36.6154	0.362075
C11	SYBR	hsp-16.2	Unkn-16	c-di-GMP	28.0132	28.1349	0.178247
D02	SYBR	Actin	Pos Ctrl-03	control	19.3294	19.4825	0.132841
D04	SYBR	hsp-70	Unkn-10	control	34.1942	34.3747	0.173171
D06	SYBR	hsp-16.2	Unkn-12	control	25.0749	25.3293	0.231981
D07	SYBR	Actin	Pos Ctrl-04	c-di-GMP	20.9699	21.1705	0.201384
D09	SYBR	hsp-70	Unkn-14	c-di-GMP	36.3337	36.6154	0.362075
D11	SYBR	hsp-16.2	Unkn-16	c-di-GMP	28.052	28.1349	0.178247
E02	SYBR	Actin	Pos Ctrl-01	control (2)	20.1788	20.0958	0.0739469
E04	SYBR	hsp-70	Unkn-02	control (2)	35.5158	35.1929	0.330484
E06	SYBR	hsp-16.2	Unkn-04	control (2)	25.6918	25.6914	0.0180188
E07	SYBR	Actin	Pos Ctrl-02	c-di-GMP (2)	20.9205	20.9904	0.0631665
E09	SYBR	hsp-70	Unkn-06	c-di-GMP (2)	39.096	38.0862	0.974809
E11	SYBR	hsp-16.2	Unkn-08	c-di-GMP (2)	28.2458	28.2376	0.0621821
F02	SYBR	Actin	Pos Ctrl-01	control (2)	20.0369	20.0958	0.0739469
F04	SYBR	hsp-70	Unkn-02	control (2)	35.2077	35.1929	0.330484
F06	SYBR	hsp-16.2	Unkn-04	control (2)	25.6732	25.6914	0.0180188
F07	SYBR	Actin	Pos Ctrl-02	c-di-GMP (2)	21.0073	20.9904	0.0631665
F09	SYBR	hsp-70	Unkn-06	c-di-GMP (2)	37.1507	38.0862	0.974809
F11	SYBR	hsp-16.2	Unkn-08	c-di-GMP (2)	28.2954	28.2376	0.0621821
G02	SYBR	Actin	Pos Ctrl-01	control (2)	20.0718	20.0958	0.0739469
G04	SYBR	hsp-70	Unkn-02	control (2)	34.8553	35.1929	0.330484
G06	SYBR	hsp-16.2	Unkn-04	control (2)	25.7092	25.6914	0.0180188
G07	SYBR	Actin	Pos Ctrl-02	c-di-GMP (2)	21.0435	20.9904	0.0631665
G09	SYBR	hsp-70	Unkn-06	c-di-GMP (2)	38.0119	38.0862	0.974809
G11	SYBR	hsp-16.2	Unkn-08	c-di-GMP (2)	28.1718	28.2376	0.0621821
#10
Well	Fluor	Target	Content	Sample	Cq	Cq Mean	Cq Std. Dev
B02	SYBR	Actin	Pos Ctrl-01	OP50	22.435	22.3287	0.260207
B04	SYBR	hsp-16.2	Unkn	OP50	26.0168	25.8115	0.320842
B06	SYBR	hsp-70	Unkn	c-di-GMP	38.0037	38.1473	0.202999
B07	SYBR	Actin	Pos Ctrl-03	c-di-GMP	21.5819	21.5022	0.0763717
B09	SYBR	hsp-16.2	Unkn	c-di-GMP	27.1661	26.9835	0.164529
B11	SYBR	hsp-70	Unkn	OP50	36.5432	36.4671	0.235875
C02	SYBR	Actin	Pos Ctrl-01	OP50	22.5188	22.3287	0.260207
C04	SYBR	hsp-16.2	Unkn	OP50	25.976	25.8115	0.320842
C06	SYBR	hsp-70	Unkn	c-di-GMP	38.2908	38.1473	0.202999
C07	SYBR	Actin	Pos Ctrl-03	c-di-GMP	21.4297	21.5022	0.0763717
C09	SYBR	hsp-16.2	Unkn	c-di-GMP	26.9378	26.9835	0.164529
C11	SYBR	hsp-70	Unkn	OP50	36.2026	36.4671	0.235875
D02	SYBR	Actin	Pos Ctrl-01	OP50	22.0321	22.3287	0.260207
D04	SYBR	hsp-16.2	Unkn	OP50	25.4418	25.8115	0.320842
D06	SYBR	hsp-70	Unkn	c-di-GMP		0	0
D07	SYBR	Actin	Pos Ctrl-03	c-di-GMP	21.4949	21.5022	0.0763717
D09	SYBR	hsp-16.2	Unkn	c-di-GMP	26.8467	26.9835	0.164529
D11	SYBR	hsp-70	Unkn	OP50	36.6556	36.4671	0.235875
#11
Well	Fluor	Target	Content	Sample	Cq	Cq Mean	Cq Std. Dev
B02	SYBR	act-1	Pos Ctrl-01	N2 Control 1	18.8171	18.7196	0.0891822
B03	SYBR	gcs-1	Unkn-01	N2 Control 1	24.2351	24.2713	0.051958
B04	SYBR	gst-4	Unkn-02	N2 Control 1	24.9906	25.0456	0.15995
B05	SYBR	act-1	Pos Ctrl-02	N2 Control 2	19.0562	18.9131	0.151759
B06	SYBR	gcs-1	Unkn-03	N2 Control 2	24.4494	24.2856	0.211376
B07	SYBR	gst-4	Unkn-04	N2 Control 2	24.8754	24.7583	0.152102
C02	SYBR	act-1	Pos Ctrl-01	N2 Control 1	18.642	18.7196	0.0891822
C03	SYBR	gcs-1	Unkn-01	N2 Control 1	24.3308	24.2713	0.051958
C04	SYBR	gst-4	Unkn-02	N2 Control 1	25.2258	25.0456	0.15995
C05	SYBR	act-1	Pos Ctrl-02	N2 Control 2	18.9292	18.9131	0.151759
C06	SYBR	gcs-1	Unkn-03	N2 Control 2	24.3604	24.2856	0.211376
C07	SYBR	gst-4	Unkn-04	N2 Control 2	24.8132	24.7583	0.152102
D02	SYBR	act-1	Pos Ctrl-01	N2 Control 1	18.6998	18.7196	0.0891822
D03	SYBR	gcs-1	Unkn-01	N2 Control 1	24.2479	24.2713	0.051958
D04	SYBR	gst-4	Unkn-02	N2 Control 1	24.9204	25.0456	0.15995
D05	SYBR	act-1	Pos Ctrl-02	N2 Control 2	18.754	18.9131	0.151759
D06	SYBR	gcs-1	Unkn-03	N2 Control 2	24.047	24.2856	0.211376
D07	SYBR	gst-4	Unkn-04	N2 Control 2	24.5864	24.7583	0.152102
E02	SYBR	act-1	Pos Ctrl-04	N2 c-di-GMP 1	18.5241	18.6103	0.104632
E03	SYBR	gcs-1	Unkn-07	N2 c-di-GMP 1	27.159	27.0333	0.114436
E04	SYBR	gst-4	Unkn-08	N2 c-di-GMP 1	27.8778	27.6536	0.195221
E05	SYBR	act-1	Pos Ctrl-05	N2 c-di-GMP 2	18.8094	18.3803	0.374516
E06	SYBR	gcs-1	Unkn-09	N2 c-di-GMP 2	27.1358	27.0299	0.101848
E07	SYBR	gst-4	Unkn-10	N2 c-di-GMP 2	27.8477	27.4768	0.331102
F02	SYBR	act-1	Pos Ctrl-04	N2 c-di-GMP 1	18.7267	18.6103	0.104632
F03	SYBR	gcs-1	Unkn-07	N2 c-di-GMP 1	27.0059	27.0333	0.114436
F04	SYBR	gst-4	Unkn-08	N2 c-di-GMP 1	27.5614	27.6536	0.195221
F05	SYBR	act-1	Pos Ctrl-05	N2 c-di-GMP 2	18.2121	18.3803	0.374516
F06	SYBR	gcs-1	Unkn-09	N2 c-di-GMP 2	27.0211	27.0299	0.101848
F07	SYBR	gst-4	Unkn-10	N2 c-di-GMP 2	27.3716	27.4768	0.331102
G02	SYBR	act-1	Pos Ctrl-04	N2 c-di-GMP 1	18.58	18.6103	0.104632
G03	SYBR	gcs-1	Unkn-07	N2 c-di-GMP 1	26.9351	27.0333	0.114436
G04	SYBR	gst-4	Unkn-08	N2 c-di-GMP 1	27.5215	27.6536	0.195221
G05	SYBR	act-1	Pos Ctrl-05	N2 c-di-GMP 2	18.1194	18.3803	0.374516
G06	SYBR	gcs-1	Unkn-09	N2 c-di-GMP 2	26.9327	27.0299	0.101848
G07	SYBR	gst-4	Unkn-10	N2 c-di-GMP 2	27.211	27.4768	0.331102
#12
Well	Fluor	Target	Content	Sample	Cq	Cq Mean	Cq Std. Dev
B05	SYBR	act-1	Pos Ctrl-02	N2 c-di-GMP 2	17.9711	17.6824	0.250114
B06	SYBR	gcs-1	Unkn-03	N2 c-di-GMP 2	25.1073	24.9926	0.132028
B07	SYBR	gst-4	Unkn-04	N2 c-di-GMP 2	25.5649	25.4469	0.201782
B08	SYBR	act-1	Pos Ctrl-03	N2 c-di-GMP 3	17.9739	17.8029	0.260188
B09	SYBR	gcs-1	Unkn-05	N2 c-di-GMP 3	25.2169	25.1515	0.101151
B10	SYBR	gst-4	Unkn-06	N2 c-di-GMP 3	25.6274	25.4711	0.152898
C05	SYBR	act-1	Pos Ctrl-02	N2 c-di-GMP 2	17.545	17.6824	0.250114
C06	SYBR	gcs-1	Unkn-03	N2 c-di-GMP 2	25.0223	24.9926	0.132028
C07	SYBR	gst-4	Unkn-04	N2 c-di-GMP 2	25.5618	25.4469	0.201782
C08	SYBR	act-1	Pos Ctrl-03	N2 c-di-GMP 3	17.9314	17.8029	0.260188
C09	SYBR	gcs-1	Unkn-05	N2 c-di-GMP 3	25.2026	25.1515	0.101151
C10	SYBR	gst-4	Unkn-06	N2 c-di-GMP 3	25.3219	25.4711	0.152898
D05	SYBR	act-1	Pos Ctrl-02	N2 c-di-GMP 2	17.5312	17.6824	0.250114
D06	SYBR	gcs-1	Unkn-03	N2 c-di-GMP 2	24.8483	24.9926	0.132028
D07	SYBR	gst-4	Unkn-04	N2 c-di-GMP 2	25.2139	25.4469	0.201782
D08	SYBR	act-1	Pos Ctrl-03	N2 c-di-GMP 3	17.5035	17.8029	0.260188
D09	SYBR	gcs-1	Unkn-05	N2 c-di-GMP 3	25.035	25.1515	0.101151
D10	SYBR	gst-4	Unkn-06	N2 c-di-GMP 3	25.464	25.4711	0.152898
E05	SYBR	act-1	Pos Ctrl-05	N2 Control 2	17.806	17.9881	0.215353
E06	SYBR	gcs-1	Unkn-09	N2 Control 2	24.0935	23.8682	0.253282
E07	SYBR	gst-4	Unkn-10	N2 Control 2	24.2526	24.1582	0.109824
E08	SYBR	act-1	Pos Ctrl-06	N2 Control 3	18.0906	18.1814	0.284546
E09	SYBR	gcs-1	Unkn-11	N2 Control 3	23.6148	23.6872	0.131841
E10	SYBR	gst-4	Unkn-12	N2 Control 3	23.8206	23.9795	0.180506
F05	SYBR	act-1	Pos Ctrl-05	N2 Control 2	17.9325	17.9881	0.215353
F06	SYBR	gcs-1	Unkn-09	N2 Control 2	23.5941	23.8682	0.253282
F07	SYBR	gst-4	Unkn-10	N2 Control 2	24.0376	24.1582	0.109824
F08	SYBR	act-1	Pos Ctrl-06	N2 Control 3	17.9534	18.1814	0.284546
F09	SYBR	gcs-1	Unkn-11	N2 Control 3	23.8394	23.6872	0.131841
F10	SYBR	gst-4	Unkn-12	N2 Control 3	23.942	23.9795	0.180506
G05	SYBR	act-1	Pos Ctrl-05	N2 Control 2	18.2258	17.9881	0.215353
G06	SYBR	gcs-1	Unkn-09	N2 Control 2	23.917	23.8682	0.253282
G07	SYBR	gst-4	Unkn-10	N2 Control 2	24.1843	24.1582	0.109824
G08	SYBR	act-1	Pos Ctrl-06	N2 Control 3	18.5003	18.1814	0.284546
G09	SYBR	gcs-1	Unkn-11	N2 Control 3	23.6074	23.6872	0.131841
G10	SYBR	gst-4	Unkn-12	N2 Control 3	24.1758	23.9795	0.180506
#13
Well	Fluor	Target	Content	Sample	Cq	Cq Mean	Cq Std. Dev
A01	SYBR	act-1	Pos Ctrl-01	Control 1	20.8653	20.5907	0.237943
A02	SYBR	C10G11.5	Unkn	Control 1	26.0847	25.9562	0.167948
A04	SYBR	act-1	Pos Ctrl-02	c-di-GMP 1	21.5827	21.5181	0.0848478
A05	SYBR	C10G11.5	Unkn	c-di-GMP 1	27.2279	26.826	0.351477
A07	SYBR	act-1	Pos Ctrl-03	Control 2	20.7706	20.3727	0.363911
A08	SYBR	C10G11.5	Unkn	Control 2	26.2423	25.9814	0.226598
A10	SYBR	act-1	Pos Ctrl-04	c-di-GMP 2	21.4905	21.1469	0.351505
A11	SYBR	C10G11.5	Unkn	c-di-GMP 2	27.182	26.7714	0.378775
B01	SYBR	act-1	Pos Ctrl-01	Control 1	20.4453	20.5907	0.237943
B04	SYBR	act-1	Pos Ctrl-02	c-di-GMP 1	21.5496	21.5181	0.0848478
B07	SYBR	act-1	Pos Ctrl-03	Control 2	20.2904	20.3727	0.363911
B10	SYBR	act-1	Pos Ctrl-04	c-di-GMP 2	21.1621	21.1469	0.351505
C01	SYBR	act-1	Pos Ctrl-01	Control 1	20.4614	20.5907	0.237943
C04	SYBR	act-1	Pos Ctrl-02	c-di-GMP 1	21.422	21.5181	0.0848478
C07	SYBR	act-1	Pos Ctrl-03	Control 2	20.0569	20.3727	0.363911
C10	SYBR	act-1	Pos Ctrl-04	c-di-GMP 2	20.788	21.1469	0.351505
D01	SYBR	F52H3.5	Unkn	Control 1	25.4991	25.4374	0.0733003
D04	SYBR	F52H3.5	Unkn	c-di-GMP 1	26.2961	26.144	0.164273
D07	SYBR	F52H3.5	Unkn	Control 2	25.2961	25.2196	0.0663586
D10	SYBR	F52H3.5	Unkn	c-di-GMP 2	26.3805	26.2148	0.183716
E01	SYBR	F52H3.5	Unkn	Control 1	25.4566	25.4374	0.0733003
E04	SYBR	F52H3.5	Unkn	c-di-GMP 1	26.1659	26.144	0.164273
E07	SYBR	F52H3.5	Unkn	Control 2	25.1854	25.2196	0.0663586
E10	SYBR	F52H3.5	Unkn	c-di-GMP 2	26.2468	26.2148	0.183716
F01	SYBR	F52H3.5	Unkn	Control 1	25.3564	25.4374	0.0733003
F04	SYBR	F52H3.5	Unkn	c-di-GMP 1	25.9698	26.144	0.164273
F07	SYBR	F52H3.5	Unkn	Control 2	25.1774	25.2196	0.0663586
F10	SYBR	F52H3.5	Unkn	c-di-GMP 2	26.0172	26.2148	0.183716
G01	SYBR	C10G11.5	Unkn	Control 1	26.0178	25.9562	0.167948
G04	SYBR	C10G11.5	Unkn	c-di-GMP 1	26.5761	26.826	0.351477
G07	SYBR	C10G11.5	Unkn	Control 2	25.8332	25.9814	0.226598
G10	SYBR	C10G11.5	Unkn	c-di-GMP 2	26.4357	26.7714	0.378775
H01	SYBR	C10G11.5	Unkn	Control 1	25.7662	25.9562	0.167948
H04	SYBR	C10G11.5	Unkn	c-di-GMP 1	26.6739	26.826	0.351477
H07	SYBR	C10G11.5	Unkn	Control 2	25.8688	25.9814	0.226598
H10	SYBR	C10G11.5	Unkn	c-di-GMP 2	26.6966	26.7714	0.378775
#14
Well	Fluor	Target	Content	Sample	Cq	Cq Mean	Cq Std. Dev
A01	SYBR	act-1	Pos Ctrl-01	Control 3	20.7471	20.5309	0.19178
A02	SYBR	C10G11.5	Unkn	Control 3	26.0071	25.9847	0.102155
A04	SYBR	act-1	Pos Ctrl-02	c-di-GMP 3	21.2039	21.1479	0.0529883
A05	SYBR	C10G11.5	Unkn	c-di-GMP 3	26.9453	26.6306	0.272614
B01	SYBR	act-1	Pos Ctrl-01	Control 3	20.3813	20.5309	0.19178
B04	SYBR	act-1	Pos Ctrl-02	c-di-GMP 3	21.1412	21.1479	0.0529883
C01	SYBR	act-1	Pos Ctrl-01	Control 3	20.4644	20.5309	0.19178
C04	SYBR	act-1	Pos Ctrl-02	c-di-GMP 3	21.0986	21.1479	0.0529883
D01	SYBR	F52H3.5	Unkn	Control 3	25.5371	25.4713	0.0854159
D04	SYBR	F52H3.5	Unkn	c-di-GMP 3	26.3329	26.2044	0.119661
E01	SYBR	F52H3.5	Unkn	Control 3	25.5022	25.4713	0.0854159
E04	SYBR	F52H3.5	Unkn	c-di-GMP 3	26.1839	26.2044	0.119661
F01	SYBR	F52H3.5	Unkn	Control 3	25.3748	25.4713	0.0854159
F04	SYBR	F52H3.5	Unkn	c-di-GMP 3	26.0963	26.2044	0.119661
G01	SYBR	C10G11.5	Unkn	Control 3	25.8732	25.9847	0.102155
G04	SYBR	C10G11.5	Unkn	c-di-GMP 3	26.4771	26.6306	0.272614
H01	SYBR	C10G11.5	Unkn	Control 3	26.0738	25.9847	0.102155
H04	SYBR	C10G11.5	Unkn	c-di-GMP 3	26.4693	26.6306	0.272614

## Sheet: Gene Expression Results-Summary
#1
Target	Sample	Mean Cq	Mean Efficiency Corrected Cq	Normalized Expression	Relative Normalized Expression	Fold Change	Compared to Regulation Threshold
Actin	1 nM c-di-GMP	19.5984	19.5984				No change
Actin	control	22.058	22.058				No change
C23G10.1	1 nM c-di-GMP	36.9362	36.9362	6.03689e-06	0.360027	-2.77757	No change
C23G10.1	control	37.922	37.922	1.67679e-05	1	1	No change
clec-46	1 nM c-di-GMP	31.1553	31.1553	0.00033191	0.393658	-2.54028	No change
clec-46	control	32.27	32.27	0.000843144	1	1	No change
clec-71	1 nM c-di-GMP	29.1707	29.1707	0.00131359	0.269988	-3.70387	No change
clec-71	control	29.7413	29.7413	0.00486536	1	1	No change
col-41	1 nM c-di-GMP	30.181	30.181	0.000652122	0.209545	-4.77224	Down regulated
col-41	control	30.3859	30.3859	0.00311208	1	1	No change
dct-5	1 nM c-di-GMP	27.4718	27.4718	0.00426456	0.30669	-3.26062	No change
dct-5	control	28.2263	28.2263	0.0139051	1	1	No change
fmo-2	1 nM c-di-GMP	28.7103	28.7103	0.00180739	0.320412	-3.12098	No change
fmo-2	control	29.5279	29.5279	0.00564082	1	1	No change
pqn-5	1 nM c-di-GMP	27.9853	27.9853	0.00298731	0.164567	-6.07656	Down regulated
pqn-5	control	27.8417	27.8417	0.0181526	1	1	No change
#2
Target	Sample	Mean Cq	Mean Efficiency Corrected Cq	Normalized Expression	Relative Normalized Expression	Fold Change	Compared to Regulation Threshold
Actin	1 nM c-di-GMP	19.4694	19.4694				No change
Actin	control	21.9177	21.9177				No change
C23G10.1	1 nM c-di-GMP	38.1795	38.1795	2.33182e-06	0.301653	-3.31507	No change
C23G10.1	control	38.8988	38.8988	7.73015e-06	1	1	No change
clec-46	1 nM c-di-GMP	32.8012	32.8012	9.69873e-05	0.109678	-9.11762	Down regulated
clec-46	control	32.0609	32.0609	0.000884293	1	1	No change
clec-71	1 nM c-di-GMP	29.1614	29.1614	0.00120891	0.329392	-3.03589	No change
clec-71	control	30.0077	30.0077	0.00367012	1	1	No change
col-41	1 nM c-di-GMP	30.944	30.944	0.000351385	0.158769	-6.29847	Down regulated
col-41	control	30.7374	30.7374	0.00221319	1	1	No change
dct-5	1 nM c-di-GMP	27.435	27.435	0.00400031	0.250874	-3.98607	No change
dct-5	control	27.8885	27.8885	0.0159455	1	1	No change
fmo-2	1 nM c-di-GMP	28.8629	28.8629	0.0014868	0.241464	-4.1414	Down regulated
fmo-2	control	29.2612	29.2612	0.00615743	1	1	No change
pqn-5	1 nM c-di-GMP	28.084	28.084	0.00255118	0.13065	-7.65406	Down regulated
pqn-5	control	27.5961	27.5961	0.0195269	1	1	No change
#3
Target	Sample	Mean Cq	Mean Efficiency Corrected Cq	Normalized Expression	Relative Normalized Expression	Fold Change	Compared to Regulation Threshold
Actin	1 nM c-di-GMP	18.7918	18.7918				No change
Actin	control	24.0264	24.0264				No change
C23G10.1	1 nM c-di-GMP						No change
C23G10.1	control	38.8264	38.8264	3.50542e-05	1	1	No change
clec-46	1 nM c-di-GMP	31.2654	31.2654	0.000175826	0.202973	-4.92677	Down regulated
clec-46	control	34.1993	34.1993	0.000866253	1	1	No change
clec-71	1 nM c-di-GMP	29.6618	29.6618	0.000534326	0.305231	-3.2762	No change
clec-71	control	33.1844	33.1844	0.00175056	1	1	No change
col-41	1 nM c-di-GMP						no change
col-41	control	30.04	30.04	0.0188874	1	1	No change
dct-5	1 nM c-di-GMP	24.8569	24.8569	0.0149352	0.566155	-1.7663	No change
dct-5	control	29.2708	29.2708	0.0263801	1	1	No change
fmo-2	1 nM c-di-GMP	29.4887	29.4887	0.000602455	0.158577	-6.3061	Down regulated
fmo-2	control	32.0665	32.0665	0.00379914	1	1	No change
pqn-5	1 nM c-di-GMP	28.2525	28.2525	0.00141923	0.243717	-4.10312	Down regulated
pqn-5	control	31.4503	31.4503	0.00582326	1	1	No change
#4
Target	Sample	Mean Cq	Mean Efficiency Corrected Cq	Normalized Expression	Relative Normalized Expression	Fold Change	Compared to Regulation Threshold
Actin	1 nM c-di-GMP	21.0334	21.0334				No change
Actin	control	22.9812	22.9812				No change
C23G10.1	1 nM c-di-GMP	38.1794	38.1794	6.89495e-06	0.336162	-2.97475	No change
C23G10.1	control	38.5544	38.5544	2.05108e-05	1	1	No change
col-41	1 nM c-di-GMP	31.7754	31.7754	0.00058388	0.167395	-5.97388	Down regulated
col-41	control	31.1445	31.1445	0.00348803	1	1	No change
#5
Target	Sample	Mean Cq	Mean Efficiency Corrected Cq	Normalized Expression	Relative Normalized Expression	Fold Change	Compared to Regulation Threshold
Actin	1 nM c-di-GMP	23.9649	23.9649				No change
Actin	control	24.687	24.687				No change
dod-22	1 nM c-di-GMP	31.1376	31.1376	0.00693095	0.604665	-1.65381	No change
dod-22	control	31.134	31.134	0.0114625	1	1	No change
#6
Target	Sample	Mean Cq	Mean Efficiency Corrected Cq	Normalized Expression	Relative Normalized Expression	Fold Change	Compared to Regulation Threshold
Actin	1 nM c-di-GMP	20.4373	20.4373				No change
Actin	control	26.2951	26.2951				No change
dod-22	1 nM c-di-GMP	25.6334	25.6334	0.0272783	0.767442	-1.30303	No change
dod-22	control	31.1093	31.1093	0.0355444	1	1	No change
#7
Target	Sample	Mean Cq	Mean Efficiency Corrected Cq	Normalized Expression	Relative Normalized Expression	Fold Change	Compared to Regulation Threshold
Actin	c-di-GMP	20.0844	20.0844				No change
Actin	control	23.4769	23.4769				No change
dod-22	c-di-GMP	25.7418	25.7418	0.0198132	0.481178	-2.07823	No change
dod-22	control	28.0789	28.0789	0.0411764	1	1	No change
#8
Target	Sample	Mean Cq	Mean Efficiency Corrected Cq	Normalized Expression	Relative Normalized Expression	Fold Change	Compared to Regulation Threshold
Actin	c-di-GMP	20.4976	20.4976				No change
Actin	c-di-GMP (2)	20.3273	20.3273				No change
Actin	control	22.0617	22.0617				No change
Actin	control (2)	19.4758	19.4758				No change
hsp-70	c-di-GMP	35.5201	35.5201	3.00451e-05	0.666778	-1.49975	No change
hsp-70	c-di-GMP (2)	35.7937	35.7937	2.20888e-05	0.490207	-2.03996	No change
hsp-70	control	34.5533	34.5533	0.000173641	3.85353	3.85353	No change
hsp-70	control (2)	33.9136	33.9136	4.50601e-05	1	1	No change
#9
Target	Sample	Mean Cq	Mean Efficiency Corrected Cq	Normalized Expression	Relative Normalized Expression	Fold Change	Compared to Regulation Threshold
Actin	c-di-GMP	21.17	21.17				No change
Actin	c-di-GMP (2)	20.99	20.99				No change
Actin	OP50	19.48	19.48				No change
Actin	OP50 (2)	20.1	20.1				No change
hsp-16.2	c-di-GMP	28.13	28.13	0.00801	0.3872	-2.58266	No change
hsp-16.2	c-di-GMP (2)	28.24	28.24	0.00658	0.31828	-3.14189	No change
hsp-16.2	OP50	25.33	25.33	0.01738	0.84019	-1.19021	No change
hsp-16.2	OP50 (2)	25.69	25.69	0.02068	1	1	No change
hsp-70	c-di-GMP	36.62	36.62	2e-05	0.78579	-1.27261	No change
hsp-70	c-di-GMP (2)	38.09	38.09	1e-05	0.25023	-3.99628	No change
hsp-70	OP50	34.37	34.37	3e-05	1.15257	1.15257	No change
hsp-70	OP50 (2)	35.19	35.19	3e-05	1	1	No change
#10
Target	Sample	Mean Cq	Mean Efficiency Corrected Cq	Normalized Expression	Relative Normalized Expression	Fold Change	Compared to Regulation Threshold
Actin	c-di-GMP	21.5022	21.5022				No change
Actin	OP50	22.3287	22.3287				No change
hsp-16.2	c-di-GMP	26.9835	26.9835	0.0223847	0.250261	-3.99583	No change
hsp-16.2	OP50	25.8115	25.8115	0.0894455	1	1	No change
hsp-70	c-di-GMP	38.1473	38.1473	9.75702e-06	0.175957	-5.6832	Down regulated
hsp-70	OP50	36.4671	36.4671	5.54511e-05	1	1	No change
#11
Target	Sample	Mean Cq	Mean Efficiency Corrected Cq	Normalized Expression	Relative Normalized Expression	Fold Change	Compared to Regulation Threshold
act-1	N2 c-di-GMP 1	18.6103	18.6103				No change
act-1	N2 c-di-GMP 2	18.3803	18.3803				No change
act-1	N2 Control 1	18.7196	18.7196				No change
act-1	N2 Control 2	18.9131	18.9131				No change
gcs-1	N2 c-di-GMP 1	27.0333	27.0333	0.00291357	0.120699	-8.28505	Down regulated
gcs-1	N2 c-di-GMP 2	27.0299	27.0299	0.00249012	0.103157	-9.69395	Down regulated
gcs-1	N2 Control 1	24.2713	24.2713	0.0213196	0.883196	-1.13225	No change
gcs-1	N2 Control 2	24.2856	24.2856	0.0241391	1	1	No change
gst-4	N2 c-di-GMP 1	27.6536	27.6536	0.00189539	0.108965	-9.1773	Down regulated
gst-4	N2 c-di-GMP 2	27.4768	27.4768	0.00182678	0.105021	-9.52194	Down regulated
gst-4	N2 Control 1	25.0456	25.0456	0.0124648	0.716592	-1.39549	No change
gst-4	N2 Control 2	24.7583	24.7583	0.0173945	1	1	No change
#12
Target	Sample	Mean Cq	Mean Efficiency Corrected Cq	Normalized Expression	Relative Normalized Expression	Fold Change	Compared to Regulation Threshold
act-1	N2 c-di-GMP 2	17.6824	17.6824				No change
act-1	N2 c-di-GMP 3	17.8029	17.8029				No change
act-1	N2 Control 2	17.9881	17.9881				No change
act-1	N2 Control 3	18.1814	18.1814				No change
gcs-1	N2 c-di-GMP 2	24.9926	24.9926	0.00630107	0.371102	-2.69468	No change
gcs-1	N2 c-di-GMP 3	25.1515	25.1515	0.00613572	0.361364	-2.76729	No change
gcs-1	N2 Control 2	23.8682	23.8682	0.0169794	1	1	No change
gcs-1	N2 Control 3	23.6872	23.6872	0.0220088	1.29621	1.29621	No change
gst-4	N2 c-di-GMP 2	25.4469	25.4469	0.00459914	0.331167	-3.01963	No change
gst-4	N2 c-di-GMP 3	25.4711	25.4711	0.00491652	0.35402	-2.8247	No change
gst-4	N2 Control 2	24.1582	24.1582	0.0138877	1	1	No change
gst-4	N2 Control 3	23.9795	23.9795	0.0179728	1.29416	1.29416	No change
#13
Target	Sample	Mean Cq	Mean Efficiency Corrected Cq	Normalized Expression	Relative Normalized Expression	Fold Change	Compared to Regulation Threshold
act-1	c-di-GMP 1	21.5181	21.5181				No change
act-1	c-di-GMP 2	21.1469	21.1469				No change
act-1	Control 1	20.5907	20.5907				No change
act-1	Control 2	20.3727	20.3727				No change
C10G11.5	c-di-GMP 1	26.826	26.826	0.0252445	1.04077	1.04077	No change
C10G11.5	c-di-GMP 2	26.7714	26.7714	0.0202696	0.83567	-1.19664	No change
C10G11.5	Control 1	25.9562	25.9562	0.0242555	1	1	No change
C10G11.5	Control 2	25.9814	25.9814	0.0204923	0.84485	-1.18364	No change
F52H3.5	c-di-GMP 1	26.144	26.144	0.0405015	1.16538	1.16538	No change
F52H3.5	c-di-GMP 2	26.2148	26.2148	0.0298126	0.857823	-1.16574	No change
F52H3.5	Control 1	25.4374	25.4374	0.0347539	1	1	No change
F52H3.5	Control 2	25.2196	25.2196	0.0347469	0.9998	-1.0002	No change
#14
Target	Sample	Mean Cq	Mean Efficiency Corrected Cq	Normalized Expression	Relative Normalized Expression	Fold Change	Compared to Regulation Threshold
act-1	c-di-GMP 3	21.1479	21.1479				No change
act-1	Control 3	20.5309	20.5309				No change
C10G11.5	c-di-GMP 3	26.6306	26.6306	0.0223641	0.980167	-1.02023	No change
C10G11.5	Control 3	25.9847	25.9847	0.0228166	1	1	No change
F52H3.5	c-di-GMP 3	26.2044	26.2044	0.0300511	0.92273	-1.08374	No change
F52H3.5	Control 3	25.4713	25.4713	0.0325676	1	1	No change
